# Supplementary material for: ECMO Predictors of Mortality: A 10-Year Referral Centre Experience
Source: J Clin Med. 2022 Feb 24;11(5):1224. doi: 10.3390/jcm11051224 (PMC8911127; doi:10.3390/jcm11051224)
Supplement: Supplementary file 1 [file jcm-11-01224-s001.zip]

Archive with 1 entries (1 files):
- jcm-1597568-supplementary.pdf
